# Supplementary material for: Size-Dependent Target Engagement of Covalent Probes
Source: J Med Chem. 2025 Mar 18;68(6):6616–32. doi: 10.1021/acs.jmedchem.5c00017 (PMC11956015; doi:10.1021/acs.jmedchem.5c00017)
Supplement: Supplementary file 2 — jm5c00017_si_002.csv [file jm5c00017_si_002.csv]

compound	smiles	k(GSH) 1000/(sM)	MS occupancy %	IC50 microM	kinact 1000/s	KI microM	kinact/KI 1/(sM)
IB-F1	C=CC(N1CCCCC1)=O	0.4	0	718.1	ND	ND
IB-L1	NC1=C(C2=NC=N1)C=NN2[C@H]3CN(CCC3)C(C=C)=O	0.61	19	5	27.7	316.1	88
IB-D1	NC1=C(C2=NC=N1)C(C3=CC=C(C=C3)OC4=CC=CC=C4)=NN2[C@H]5CN(CCC5)C(C=C)=O	0.63	100	0.0087	ND	ND
IB-F2	O=C(CCl)N1CCCCC1	5.9	0	>1000	ND	ND
IB-L2	NC1=C(C2=NC=N1)C=NN2[C@H]3CN(CCC3)C(CCl)=O	5.4	61	4.8	75.3	80	941
IB-D2	NC1=C(C2=NC=N1)C(C3=CC=C(C=C3)OC4=CC=CC=C4)=NN2[C@H]5CN(CCC5)C(CCl)=O	4.7	100	0.0106	ND	ND
AC-F1	O=C(C#CC)N1CCCC1	ND	0	990	ND	ND
AC-L1	NC1=NC=CN2C1=C(Br)N=C2[C@@H]3CCCN3C(C#CC)=O	ND	18	123.8	56.1	3451	16
AC-D1	NC1=NC=CN2C1=C(C3=CC=C(C(NC4=NC=CC=C4)=O)C=C3)N=C2[C@@H]5CCCN5C(C#CC)=O	ND	99	0.0803	ND	ND
AC-F2	O=C(CCl)N1CCCC1	12.2	7	389.4	ND	ND
AC-L2	NC1=NC=CN2C1=C(Br)N=C2[C@@H]3CCCN3C(CCl)=O	11.4	11	105.7	4.1	570.5	7
AC-D2	NC1=NC=CN2C1=C(C3=CC=C(C(NC4=NC=CC=C4)=O)C=C3)N=C2[C@@H]5CCCN5C(CCl)=O	13	30	0.353	ND	ND
AD-F1	O=C(C(F)=C)N1CCN(C(OC(C)(C)C)=O)CC1CC#N	2.3	0	>5000	ND	ND
AD-L1	O=C(C(F)=C)N(CC1)C(CC#N)CN1C2=NC=NC3=C2CCN(C(OC(C)(C)C)=O)C3	1.3	0	>1000	0.044	10100	0.004
AD-D1	O=C(C(F)=C)N(CC1)C(CC#N)CN1C2=NC(OCC3N(C)CCC3)=NC4=C2CCN(C5=C(C(Cl)=CC=C6)C6=CC=C5)C4	1.6	100	0.133	ND	ND
AD-F2	O=C(CCl)N1CCN(C(OC(C)(C)C)=O)CC1CC#N	6	1	>5000	ND	ND
AD-L2	O=C(CCl)N(CC1)C(CC#N)CN1C2=NC=NC3=C2CCN(C(OC(C)(C)C)=O)C3	8.5	13	>1000	0.29	2353	0.125
AD-D2	O=C(CCl)N(CC1)C(CC#N)CN1C2=NC(OCC3N(C)CCC3)=NC4=C2CCN(C5=C(C(Cl)=CC=C6)C6=CC=C5)C4	5.1	50	0.794	ND	ND
